# Supplementary material for: Intraspecific Variation in the Rates of Mutations Causing Structural Variation in Daphnia magna
Source: Genome Biol Evol. 2021 Nov 26;13(12):evab241. doi: 10.1093/gbe/evab241 (PMC8691059; doi:10.1093/gbe/evab241)
Supplement: evab241_Supplementary_Data [file evab241_supplementary_data.zip]

Archive with 3 entries (3 files):
- 101221_SuppMaterials_Figures.docx
- 101221_SuppMaterials_Figures.pdf
- 101221_TablesSVCMRs.xlsx
