# Supplementary material for: Intraspecific Variation in the Rates of Mutations Causing Structural Variation in Daphnia magna
Source: Genome Biol Evol. 2021 Nov 26;13(12):evab241. doi: 10.1093/gbe/evab241 (PMC8691059; doi:10.1093/gbe/evab241)
Supplement: evab241_Supplementary_Data [file evab241_supplementary_data.zip › 101221_TablesSVCMRs.xlsx]

## Sheet: Table1.MeanRates
	Table 1. Direct estimates of structural variation-causing mutation rates based on short-read whole genome sequence data from mutation accumulation lines (n = 66) initiated from 9 genotypes of Daphnia magna collected originally from Finland, Germany, and Israel. The number of observed events (n), the mean length (bp), the mean rates (with 95% confidence intervals [CI]) for six categories of mutati…
									Rates (95% CI) (x 10-10) per bp per generation
				n		Mean length (range)					Difference among populations?
	Mutation Type					bp			length-adjusted (x 10⁻⁸)
	Short indels
	(<50 bp)	Insertions		23		3.6 (1-24)			2.72 (1.4, 4.2)
									0.08 (0.03, 0.1)
		Deletions		39		3.8 (1-24)			10.68 (3.6, 21.5)
									0.3 (0.1, 0.6)
											Yes
		Insertion + Deletions		62		3.7 (1-24)			13.40 (6.1, 24.1)		χ2 = 34.9, df = 2, P < 0.0001
											Binomial generalized linear mixed model
	Long deletions and duplications
	(>= 50 bp)	Tandem duplications		1		1697 (NA)			0.06 (0, 0.2)
									1.06 (0, 3.2)
		Deletions		6		1888 (417-5508)			0.98 (0.2, 1.9)
									11.81 (3.0, 23.3)
		Tandem duplications + Deletions		7		1861 (417-5508)			1.04 (0.3, 2.0)		No
											χ2 = 1.72, df = 2, P = 0.42
	Copy number variable (CNV) sites										Kruskal-Wallis
		Duplications		42		2738 (2000-10000)			3.48 (0.3, 8.6)
									95.35 (5.2, 238.0)
		Deletions		10		2400 (2000-4000)			3.05 (0.6, 6.5)
									76.21 (12.6, 162.0)
											Yes
		Duplications + Deletions		52		2673 (2000-10000)			6.53 (1.6, 12.9)		χ2 = 13.44, df = 2, P =0.0012
											Kruskal-Wallis

## Sheet: Table2.GeneRates
	Table 2. Partial and complete* gene duplication and deletion rates per gene per generation for D. magna averaged across MA lines from each genotype from Germany (GA, GB, and GC), across all genotypes from Germany, and across the species**.
	Group	Count of CNV mutations		Rates including partial and complete genes (95% CI)				Rates for complete* genes only (95% CI)
		Partially overlap genes	Completely overlap genes		per gene per generation				per gene per generation
				Deletion + Duplication (x 10⁻⁶)	Deletion (x 10⁻⁶)	Duplication (x 10⁻⁶)		Both (x 10⁻⁶)	Deletion (x 10⁻⁶)	Duplication (x 10⁻⁶)
	GA	7	2	23.21 (0, 55.47)	16.41 (0, 44.72)	6.79 (0, 20.38)		5.09 (0, 11.32)	2.83 (0, 8.49)	2.26 (0, 6.79)
	GB	28	1	29.51 (0, 63.75)	6.79 (0, 20.36)	22.73 (0, 54.6)		6.79 (0, 20.36)	6.79 (0, 20.36)	0
	GC	0	0	0	0	0		0	0	0
	Germany	35	3	17.57 (4.53, 43.96)	7.73 (0, 18.87)	9.84 (0, 22.73)		3.96 (0, 9.43)	3.21 (0, 8.68)	0.75 (0, 2.26)
	D. magna**	35	3	6.39 (1.1, 13.26)	2.81 (0, 7.14)	3.58 (0, 8.55)		1.44 (0, 3.50)	1.17 (0, 3.15)	0.27 (0, 0.82)
	*A complete gene deletion or duplications requires > 95% of the gene being overlapped by a CNV mutation.
	**Note: the species-wide estimate is the mean given the total number of MA lines in the experiment from all three populations, Germany, Finland, and Israel, even though no events were observed in MA lines derived from Finland and Israel.

## Sheet: TableS1.Info
Table S1. Number of MA generations, callable sites, and single-copy genes for all experimental lines dervied from the 9 D. magna genotypes collected from three populations (Finland [FA, FB, and FC], Germany [GA, GB, and GC], and Israel [IA, IB, and IC]).
Population	Genotype	Line	Treatment*	MA generations	Callable sites	Single-copy genes
Finland	FA	FASC	SC	-	70564754	7824
Finland	FB	FBSC	SC	-	71298005	11340
Finland	FC	FCSC	SC	-	67981769	7753
Germany	GA	GASC	SC	-	58271672	10419
Germany	GB	GBSC	SC	-	60361095	8606
Germany	GC	GCSC	SC	-	53264551	7720
Israel	IA	IASC	SC	-	64042206	8706
Israel	IB	IBSC	SC	-	58526101	8535
Israel	IC	ICSC	SC	-	61062864	8669
Finland	FA	FA1	MA	8	70564754	7824
Finland	FA	FA10	MA	5	70564754	7824
Finland	FA	FA12	MA	5	70564754	7824
Finland	FA	FA13	MA	5	70564754	7824
Finland	FA	FA14	MA	3	70564754	7824
Finland	FA	FA5	MA	20	70564754	7824
Finland	FA	FA7	MA	4	70564754	7824
Finland	FB	FB11	MA	1	71298005	11340
Finland	FB	FB13	MA	1	71298005	11340
Finland	FB	FB4	MA	17	71298005	11340
Finland	FC	FC1	MA	14	67981769	7753
Finland	FC	FC12	MA	6	67981769	7753
Finland	FC	FC2	MA	12	67981769	7753
Finland	FC	FC3	MA	19	67981769	7753
Finland	FC	FC4	MA	19	67981769	7753
Finland	FC	FC6	MA	5	67981769	7753
Finland	FC	FC7	MA	4	67981769	7753
Finland	FC	FC8	MA	3	67981769	7753
Germany	GA	GA10	MA	5	58271672	10419
Germany	GA	GA2	MA	17	58271672	10419
Germany	GA	GA3	MA	24	58271672	10419
Germany	GA	GA4	MA	12	58271672	10419
Germany	GA	GA5	MA	21	58271672	10419
Germany	GA	GA6	MA	6	58271672	10419
Germany	GA	GA7	MA	4	58271672	10419
Germany	GA	GA8	MA	5	58271672	10419
Germany	GB	GB1	MA	23	60361095	8606
Germany	GB	GB10	MA	4	60361095	8606
Germany	GB	GB2	MA	21	60361095	8606
Germany	GB	GB4	MA	19	60361095	8606
Germany	GB	GB5	MA	23	60361095	8606
Germany	GB	GB6	MA	5	60361095	8606
Germany	GB	GB7	MA	5	60361095	8606
Germany	GB	GB8	MA	2	60361095	8606
Germany	GC	GC10	MA	5	53264551	7720
Germany	GC	GC2	MA	23	53264551	7720
Germany	GC	GC3	MA	24	53264551	7720
Germany	GC	GC4	MA	23	53264551	7720
Germany	GC	GC5	MA	22	53264551	7720
Germany	GC	GC6	MA	4	53264551	7720
Germany	GC	GC8	MA	4	53264551	7720
Germany	GC	GC9	MA	6	53264551	7720
Israel	IA	IA1	MA	26	64042206	8706
Israel	IA	IA10	MA	6	64042206	8706
Israel	IA	IA2	MA	25	64042206	8706
Israel	IA	IA4	MA	24	64042206	8706
Israel	IA	IA5	MA	24	64042206	8706
Israel	IA	IA6	MA	7	64042206	8706
Israel	IA	IA7	MA	6	64042206	8706
Israel	IA	IA8	MA	7	64042206	8706
Israel	IB	IB1	MA	22	58526101	8535
Israel	IB	IB10	MA	6	58526101	8535
Israel	IB	IB2	MA	23	58526101	8535
Israel	IB	IB3	MA	24	58526101	8535
Israel	IB	IB5	MA	23	58526101	8535
Israel	IB	IB6	MA	6	58526101	8535
Israel	IB	IB7	MA	6	58526101	8535
Israel	IB	IB8	MA	5	58526101	8535
Israel	IC	IC1	MA	24	61062864	8669
Israel	IC	IC10	MA	7	61062864	8669
Israel	IC	IC3	MA	24	61062864	8669
Israel	IC	IC4	MA	23	61062864	8669
Israel	IC	IC5	MA	23	61062864	8669
Israel	IC	IC6	MA	6	61062864	8669
Israel	IC	IC7	MA	7	61062864	8669
Israel	IC	IC9	MA	7	61062864	8669
*'SC' represents the starting clone (i.e. ancestor) and 'MA' represents the mutation accumulation lines

## Sheet: TableS2.ListMutations
Table S2. List of all SV mutations identified for each MA line on the 9 D. magna genotypes collected from three populations (Finland [FA, FB, and FC], Germany [GA, GB, and GC], and Israel [IA, IB, and IC]).
Mutation type	Genotype	Line	Contig	Position	Length	Copy number	Overlap LOH SNPs*
Short deletion	FA	FA10	scaffold00063	83096	1	-	No
Short deletion	FA	FA1	scaffold00022	954921	1	-	No
Short deletion	FA	FA10	scaffold00006	1589761	1	-	No
Short deletion	FB	FB13	scaffold00030	739387	4	-	No
Short deletion	FB	FB13	scaffold00030	739392	2	-	No
Short deletion	FB	FB13	scaffold01360	15279	4	-	No
Short deletion	FB	FB4	scaffold00748	2014	15	-	No
Short deletion	FB	FB11	scaffold00013	1710063	3	-	No
Short deletion	FB	FB11	scaffold00005	2676627	2	-	No
Short deletion	FB	FB13	scaffold00010	2069657	1	-	No
Short deletion	FC	FC6	scaffold00050	405359	1	-	No
Short deletion	FC	FC1	scaffold00721	10245	1	-	No
Short deletion	FC	FC3	scaffold00029	295083	1	-	No
Short deletion	FC	FC1	scaffold00013	1659330	1	-	No
Short deletion	FC	FC4	scaffold00003	472976	1	-	No
Short deletion	FC	FC6	scaffold00003	3587526	1	-	No
Short deletion	FC	FC7	scaffold00004	2039968	3	-	No
Short deletion	FC	FC12	scaffold00015	799059	2	-	No
Short deletion	FC	FC3	scaffold00016	603486	24	-	No
Short deletion	FC	FC4	scaffold00016	646509	7	-	No
Short deletion	FC	FC6	scaffold04074	4057	4	-	No
Short deletion	FC	FC2	scaffold04323	73645	2	-	No
Short deletion	GA	GA4	scaffold06718	9869	7	-	No
Short deletion	GA	GA10	scaffold00012	355992	1	-	No
Short deletion	GA	GA2	scaffold06933	68165	2	-	No
Short deletion	GB	GB1	scaffold00007	2268116	1	-	No
Short deletion	GB	GB2	scaffold00004	1930646	2	-	No
Short deletion	GB	GB4	scaffold00030	1044113	4	-	No
Short deletion	GB	GB4	scaffold00011	2511871	6	-	No
Short deletion	GB	GB10	scaffold00018	1032756	1	-	No
Short deletion	GC	GC9	scaffold06770	4555	8	-	No
Short deletion	GC	GC5	scaffold00002	3336697	8	-	No
Short deletion	IA	IA7	scaffold00002	204201	2	-	No
Short deletion	IA	IA6	scaffold00001	3956369	2	-	No
Short deletion	IA	IA5	scaffold00006	2018565	6	-	No
Short deletion	IB	IB3	scaffold10067	90	1	-	No
Short deletion	IC	IC3	scaffold02079	153603	13	-	No
Short deletion	IC	IC5	scaffold00009	2295786	1	-	No
Short deletion	IC	IC9	scaffold00072	250685	1	-	No
Short insertion	FA	FA12	scaffold00036	260358	1	-	No
Short insertion	FA	FA5	scaffold00038	638313	1	-	No
Short insertion	FA	FA1	scaffold00016	594193	1	-	No
Short insertion	FA	FA13	scaffold01323	9978	3	-	No
Short insertion	FB	FB4	scaffold03735	13696	1	-	No
Short insertion	FB	FB4	scaffold00009	591988	2	-	No
Short insertion	FB	FB4	scaffold00005	3441174	1	-	No
Short insertion	FC	FC3	scaffold00047	16212	1	-	No
Short insertion	FC	FC4	scaffold00042	390182	1	-	No
Short insertion	FC	FC1	scaffold02173	40639	1	-	No
Short insertion	FC	FC4	scaffold04521	52763	1	-	No
Short insertion	FC	FC3	scaffold00024	418342	4	-	No
Short insertion	FC	FC12	scaffold00024	577728	2	-	No
Short insertion	FC	FC8	scaffold01184	22345	1	-	No
Short insertion	FC	FC12	scaffold00038	110236	1	-	No
Short insertion	FC	FC7	scaffold00064	114070	1	-	No
Short insertion	GA	GA5	scaffold00005	2631253	11	-	No
Short insertion	GB	GB4	scaffold00001	4702290	24	-	No
Short insertion	GB	GB4	scaffold00011	2512764	12	-	No
Short insertion	GC	GC3	scaffold00047	299702	1	-	No
Short insertion	GC	GC9	scaffold07322	19799	6	-	No
Short insertion	IA	IA1	scaffold00002	629785	4	-	No
Short insertion	IA	IA2	scaffold00007	1138882	1	-	No
Long deletion	FA	FA12	scaffold00009	1919998	981	-	No
Long deletion	GA	GA8	scaffold00038	622636	1306	-	No
Long deletion	IB	IB7	scaffold00003	145289	485	-	No
Long deletion	IB	IB1	scaffold00017	234503	2630	-	No
Long deletion	IC	IC10	scaffold00001	3327756	417	-	No
Long deletion	IC	IC5	scaffold00007	1031109	5508	-	No
Long tandem duplication	FB	FB4	scaffold00012	1993741	1697	-	No
CNV deletion	GA	GA7	scaffold00002	498001	2000	1	No
CNV deletion	GA	GA10	scaffold00002	4025001	2000	0	No
CNV deletion	GA	GA10	scaffold00002	4589001	2000	1	No
CNV deletion	GA	GA7	scaffold08050	24501	2000	0	No
CNV deletion	GA	GA7	scaffold00007	1959001	2000	0	No
CNV deletion	GA	GA7	scaffold00036	509001	4000	1	No
CNV deletion	GB	GB10	scaffold00019	1964001	2000	0	No
CNV deletion	GB	GB1	scaffold00043	378501	2000	1	No
CNV deletion	GB	GB8	scaffold00023	60001	3000	1	No
CNV deletion	GC	GC9	scaffold00113	37501	3000	1	No
CNV duplication	GA	GA10	scaffold00002	3533501	2000	4	Yes
CNV duplication	GA	GA7	scaffold00001	505501	2500	3	Yes
CNV duplication	GA	GA7	scaffold00001	822501	2000	3	Yes
CNV duplication	GA	GA10	scaffold00024	1044001	3500	3	No
CNV duplication	GA	GA7	scaffold00009	2367501	2000	4	Yes
CNV duplication	GA	GA7	scaffold00005	96501	2000	4	Yes
CNV duplication	GA	GA7	scaffold00005	925001	2000	4	Yes
CNV duplication	GA	GA7	scaffold00005	2292001	2000	3	Yes
CNV duplication	GA	GA10	scaffold00012	199501	2500	3	Yes
CNV duplication	GA	GA10	scaffold00012	637001	2000	3	Yes
CNV duplication	GA	GA10	scaffold00018	72501	2000	3	No
CNV duplication	GA	GA8	scaffold00099	77001	2000	3	No
CNV duplication	GA	GA7	scaffold05396	36001	2000	3	Yes
CNV duplication	GB	GB1	scaffold00003	2018501	2000	3	No
CNV duplication	GB	GB1	scaffold00007	621501	10000	3	No
CNV duplication	GB	GB1	scaffold00007	1101001	2000	3	No
CNV duplication	GB	GB1	scaffold00007	1478501	2000	3	No
CNV duplication	GB	GB1	scaffold00007	1486501	2500	3	No
CNV duplication	GB	GB1	scaffold00007	2082501	2000	3	No
CNV duplication	GB	GB1	scaffold00007	2586001	3500	3	No
CNV duplication	GB	GB8	scaffold00007	1945501	2500	4	Yes
CNV duplication	GB	GB8	scaffold00007	2215501	2000	3	Yes
CNV duplication	GB	GB8	scaffold00007	2369001	2500	4	Yes
CNV duplication	GB	GB1	scaffold00004	1488001	2500	3	No
CNV duplication	GB	GB1	scaffold00004	3027501	4000	3	No
CNV duplication	GB	GB1	scaffold00024	571501	2000	3	No
CNV duplication	GB	GB8	scaffold00024	349001	2500	4	Yes
CNV duplication	GB	GB8	scaffold00024	1208501	2000	3	Yes
CNV duplication	GB	GB1	scaffold00009	1219501	3500	3	No
CNV duplication	GB	GB1	scaffold00002	1704001	2000	3	No
CNV duplication	GB	GB1	scaffold00002	2442001	4500	3	No
CNV duplication	GB	GB1	scaffold00001	908001	3000	3	No
CNV duplication	GB	GB1	scaffold00001	3383501	2000	3	No
CNV duplication	GB	GB1	scaffold00001	4749001	2500	3	No
CNV duplication	GB	GB1	scaffold00001	6326001	2000	3	No
CNV duplication	GB	GB8	scaffold00001	2741001	2000	3	Yes
CNV duplication	GB	GB8	scaffold00001	2916501	2000	3	Yes
CNV duplication	GB	GB8	scaffold00001	3025501	6000	4	Yes
CNV duplication	GB	GB8	scaffold00001	3318501	2000	4	Yes
CNV duplication	GB	GB8	scaffold00001	4522501	3000	3	Yes
CNV duplication	GB	GB1	scaffold00005	2248001	2000	3	No
CNV duplication	GB	GB1	scaffold00005	3408501	3000	3	No
CNV duplication	GB	GB1	scaffold00013	859501	2000	3	No
CNV duplication	GB	GB1	scaffold00013	1140001	2500	3	No
CNV duplication	GB	GB1	scaffold00019	101001	2000	3	No
CNV duplication	GB	GB1	scaffold00019	1568501	3000	3	No
CNV duplication	GB	GB1	scaffold00044	402001	2000	3	No
CNV duplication	GB	GB1	scaffold00042	89001	2500	3	No
CNV duplication	GB	GB1	scaffold00067	270001	2000	3	No
CNV duplication	GB	GB1	scaffold00642	32501	2500	3	No
CNV duplication	GB	GB1	scaffold00020	1584501	2500	3	No
CNV duplication	GB	GB1	scaffold00023	48501	2000	3	No
CNV duplication	GB	GB8	scaffold02393	7001	2000	3	Yes
CNV duplication	GB	GB8	scaffold00038	550501	2500	3	Yes
CNV duplication	GB	GB1	scaffold00036	794001	2000	3	No
CNV duplication	GB	GB1	scaffold00036	983501	2000	3	No
CNV duplication	GB	GB8	scaffold00036	500001	3000	3	No
CNV duplication	GB	GB1	scaffold00035	227001	4000	3	No
CNV duplication	GB	GB1	scaffold00032	291001	3000	3	No
CNV duplication	GB	GB8	scaffold00032	650501	2000	4	Yes
CNV duplication	GB	GB1	scaffold00016	574501	2000	3	No
CNV duplication	GB	GB1	scaffold00016	1582501	3500	3	No
CNV duplication	GB	GB1	scaffold00017	1592501	2000	3	No
CNV duplication	GB	GB1	scaffold00012	2117501	3500	3	No
CNV duplication	GB	GB1	scaffold00075	201501	2500	3	No
CNV duplication	GB	GB10	scaffold00050	64001	2000	3	Yes
CNV duplication	GB	GB8	scaffold00031	894001	3000	4	Yes
*Indicates whether a CNV event overlapped with multiple SNPs that experienced a loss of heterozygosity (LOH) event (i.e. the ancestor line was heterozygous but the MA line was homozygous at the site).

## Sheet: TableS3.RateEachLine
Table S3. Counts and mutation rates of each mutation type for each MA line from the 9 D. magna genotypes collected from three populations (Finland [FA, FB, and FC], Germany [GA, GB, and GC], and Israel [IA, IB, and IC]).
				Count							Mutation rate (10⁻¹⁰ per bp per generation)							Length-adjusted rate (10⁻⁸ bp per bp per generation)							Net rate (10⁻⁸ bp per bp per generation)
Population	Genotype	Line		Short del.	Short ins.	Long del.	Long tandem dup.	CNV del.	CNV dup.		Short del.	Short ins.	Long del.	Long tandem dup.	CNV del.	CNV dup.		Short del.	Short ins.	Long del.	Long tandem dup.	CNV del.	CNV dup.		Length (bp)	Rate
F	FA	FA1		1	1	0	0	0	0		8.86	8.86	0	0	0	0		0.09	0.09	0	0	0	0		0	0
F	FA	FA10		2	0	0	0	0	0		28.34	0	0	0	0	0		0.28	0	0	0	0	0		-2	-0.28
F	FA	FA12		0	1	1	0	0	0		0	14.17	14.17	0	0	0		0	0.14	139.02	0	0	0		-980	-138.88
F	FA	FA13		0	1	0	0	0	0		0	14.17	0	0	0	0		0	0.43	0	0	0	0		3	0.43
F	FA	FA14		0	0	0	0	0	0		0	0	0	0	0	0		0	0	0	0	0	0		0	0
F	FA	FA5		0	1	0	0	0	0		0	3.54	0	0	0	0		0	0.04	0	0	0	0		1	0.04
F	FA	FA7		0	0	0	0	0	0		0	0	0	0	0	0		0	0	0	0	0	0		0	0
F	FB	FB11		2	0	0	0	0	0		140.26	0	0	0	0	0		3.51	0	0	0	0	0		-5	-3.51
F	FB	FB13		4	0	0	0	0	0		280.51	0	0	0	0	0		7.71	0	0	0	0	0		-11	-7.71
F	FB	FB4		1	3	0	1	0	0		4.13	12.38	0	4.13	0	0		0.62	0.17	0	70	0	0		1686	69.55
F	FC	FC1		2	1	0	0	0	0		10.51	5.25	0	0	0	0		0.11	0.05	0	0	0	0		-1	-0.05
F	FC	FC12		1	2	0	0	0	0		12.26	24.52	0	0	0	0		0.25	0.37	0	0	0	0		1	0.12
F	FC	FC2		1	0	0	0	0	0		6.13	0	0	0	0	0		0.12	0	0	0	0	0		-2	-0.12
F	FC	FC3		2	2	0	0	0	0		7.74	7.74	0	0	0	0		0.97	0.19	0	0	0	0		-20	-0.77
F	FC	FC4		2	2	0	0	0	0		7.74	7.74	0	0	0	0		0.31	0.08	0	0	0	0		-6	-0.23
F	FC	FC6		3	0	0	0	0	0		44.13	0	0	0	0	0		0.88	0	0	0	0	0		-6	-0.88
F	FC	FC7		1	1	0	0	0	0		18.39	18.39	0	0	0	0		0.55	0.18	0	0	0	0		-2	-0.37
F	FC	FC8		0	1	0	0	0	0		0	24.52	0	0	0	0		0	0.25	0	0	0	0		1	0.25
G	GA	GA10		1	0	0	0	2	2		17.16	0	0	0	34.32	34.32		0.17	0	0	0	686.44	943.85		1499	257.24
G	GA	GA2		1	0	0	0	0	0		5.05	0	0	0	0	0		0.1	0	0	0	0	0		-2	-0.1
G	GA	GA3		0	0	0	0	0	0		0	0	0	0	0	0		0	0	0	0	0	0		0	0
G	GA	GA4		1	0	0	0	0	0		7.15	0	0	0	0	0		0.5	0	0	0	0	0		-7	-0.5
G	GA	GA5		0	1	0	0	0	0		0	4.09	0	0	0	0		0	0.45	0	0	0	0		11	0.45
G	GA	GA6		0	0	0	0	0	0		0	0	0	0	0	0		0	0	0	0	0	0		0	0
G	GA	GA7		0	0	0	0	4	0		0	0	0	0	85.8	0		0	0	0	0	2145.13	0		-10000	-2145.13
G	GA	GA8		0	0	1	0	0	1		0	0	17.16	0	0	17.16		0	0	224.12	0	0	343.22		694	119.1
G	GB	GB1		1	0	0	0	1	38		3.6	0	0	0	3.6	136.86		0.04	0	0	0	72.03	3763.58		102499	3691.52
G	GB	GB10		1	0	0	0	1	0		20.71	0	0	0	20.71	0		0.21	0	0	0	414.17	0		-2001	-414.38
G	GB	GB2		1	0	0	0	0	0		3.94	0	0	0	0	0		0.08	0	0	0	0	0		-2	-0.08
G	GB	GB4		2	2	0	0	0	0		8.72	8.72	0	0	0	0		0.44	1.57	0	0	0	0		26	1.13
G	GB	GB5		0	0	0	0	0	0		0	0	0	0	0	0		0	0	0	0	0	0		0	0
G	GB	GB6		0	0	0	0	0	0		0	0	0	0	0	0		0	0	0	0	0	0		0	0
G	GB	GB7		0	0	0	0	0	0		0	0	0	0	0	0		0	0	0	0	0	0		0	0
G	GB	GB8		0	0	0	0	1	1		0	0	0	0	41.42	41.42		0	0	0	0	1242.52	1242.52		0	0
G	GC	GC10		0	0	0	0	0	0		0	0	0	0	0	0		0	0	0	0	0	0		0	0
G	GC	GC2		0	0	0	0	0	0		0	0	0	0	0	0		0	0	0	0	0	0		0	0
G	GC	GC3		0	1	0	0	0	0		0	3.91	0	0	0	0		0	0.04	0	0	0	0		1	0.04
G	GC	GC4		0	0	0	0	0	0		0	0	0	0	0	0		0	0	0	0	0	0		0	0
G	GC	GC5		1	0	0	0	0	0		4.27	0	0	0	0	0		0.34	0	0	0	0	0		-8	-0.34
G	GC	GC6		0	0	0	0	0	0		0	0	0	0	0	0		0	0	0	0	0	0		0	0
G	GC	GC8		0	0	0	0	0	0		0	0	0	0	0	0		0	0	0	0	0	0		0	0
G	GC	GC9		1	1	0	0	1	0		15.65	15.65	0	0	15.65	0		1.25	0.94	0	0	469.36	0		-3002	-469.67
I	IA	IA1		0	1	0	0	0	0		0	3	0	0	0	0		0	0.12	0	0	0	0		4	0.12
I	IA	IA10		0	0	0	0	0	0		0	0	0	0	0	0		0	0	0	0	0	0		0	0
I	IA	IA2		0	1	0	0	0	0		0	3.12	0	0	0	0		0	0.03	0	0	0	0		1	0.03
I	IA	IA4		0	0	0	0	0	0		0	0	0	0	0	0		0	0	0	0	0	0		0	0
I	IA	IA5		1	0	0	0	0	0		3.25	0	0	0	0	0		0.2	0	0	0	0	0		-6	-0.2
I	IA	IA6		1	0	0	0	0	0		11.15	0	0	0	0	0		0.22	0	0	0	0	0		-2	-0.22
I	IA	IA7		1	0	0	0	0	0		13.01	0	0	0	0	0		0.26	0	0	0	0	0		-2	-0.26
I	IA	IA8		0	0	0	0	0	0		0	0	0	0	0	0		0	0	0	0	0	0		0	0
I	IB	IB1		0	0	1	0	0	0		0	0	3.88	0	0	0		0	0	102.13	0	0	0		-2630	-102.13
I	IB	IB10		0	0	0	0	0	0		0	0	0	0	0	0		0	0	0	0	0	0		0	0
I	IB	IB2		0	0	0	0	0	0		0	0	0	0	0	0		0	0	0	0	0	0		0	0
I	IB	IB3		1	0	0	0	0	0		3.56	0	0	0	0	0		0.04	0	0	0	0	0		-1	-0.04
I	IB	IB5		0	0	0	0	0	0		0	0	0	0	0	0		0	0	0	0	0	0		0	0
I	IB	IB6		0	0	0	0	0	0		0	0	0	0	0	0		0	0	0	0	0	0		0	0
I	IB	IB7		0	0	1	0	0	0		0	0	14.24	0	0	0		0	0	69.06	0	0	0		-485	-69.06
I	IB	IB8		0	0	0	0	0	0		0	0	0	0	0	0		0	0	0	0	0	0		0	0
I	IC	IC1		0	0	0	0	0	0		0	0	0	0	0	0		0	0	0	0	0	0		0	0
I	IC	IC10		0	0	1	0	0	0		0	0	11.7	0	0	0		0	0	48.78	0	0	0		-417	-48.78
I	IC	IC3		1	0	0	0	0	0		3.41	0	0	0	0	0		0.44	0	0	0	0	0		-13	-0.44
I	IC	IC4		0	0	0	0	0	0		0	0	0	0	0	0		0	0	0	0	0	0		0	0
I	IC	IC5		1	0	1	0	0	0		3.56	0	3.56	0	0	0		0.04	0	196.09	0	0	0		-5509	-196.13
I	IC	IC6		0	0	0	0	0	0		0	0	0	0	0	0		0	0	0	0	0	0		0	0
I	IC	IC7		0	0	0	0	0	0		0	0	0	0	0	0		0	0	0	0	0	0		0	0
I	IC	IC9		1	0	0	0	0	0		11.7	0	0	0	0	0		0.12	0	0	0	0	0		-1	-0.12
Total				39	23	6	1	10	42		-	-	-	-	-	-		-	-	-	-	-	-		-	-

## Sheet: TableS4.MeanRates
Table S4A. Mutation rate of SVs averaged across MA lines from each population (Finland, Germany, and Israel).							Table S4B. Mutation rate of SVs averaged across MA lines of each of the 9 D. magna genotypes collected from three populations (Finland [FA, FB, and FC], Germany [GA, GB, and GC], and Israel [IA, IB, and IC]).
Population	Mutation type	Mutation rate (10⁻¹⁰)		Length-adjusted rate(10⁻⁸)			Genotype	Mutation type	Mutation rate (10⁻¹⁰)		Length weighted rate(10⁻⁸)
		Mean	95% CI	Mean	95% CI				Mean	95% CI	Mean	95% CI
Finland	Short del.	31.61	(6.91, 68.19)	0.86	(0.2, 1.83)		FA	Short del.	5.31	(0, 13.41)	0.05	(0, 0.13)
	Short ins.	7.85	(4.3, 11.75)	0.11	(0.05, 0.17)			Short ins.	5.82	(1.77, 10.63)	0.1	(0.02, 0.22)
	Long del.	0.79	(0, 2.36)	7.72	(0, 23.17)			Long del.	2.02	(0, 6.07)	19.86	(0, 59.58)
	Long tandem dup.	0.23	(0, 0.69)	3.89	(0, 11.67)			Long tandem dup.	0	(0, 0)	0	(0, 0)
	CNV del.	0	(0, 0)	0	(0, 0)			CNV del.	0	(0, 0)	0	(0, 0)
	CNV dup.	0	(0, 0)	0	(0, 0)			CNV dup.	0	(0, 0)	0	(0, 0)
Germany	Short del.	3.59	(1.41, 6.16)	0.13	(0.04, 0.25)		FB	Short del.	141.63	(4.13, 280.51)	3.95	(0.62, 7.71)
	Short ins.	1.35	(0.17, 3.01)	0.12	(0, 0.29)			Short ins.	4.13	(0, 12.38)	0.06	(0, 0.17)
	Long del.	0.72	(0, 2.15)	9.34	(0, 28.02)			Long del.	0	(0, 0)	0	(0, 0)
	Long tandem dup.	0	(0, 0)	0	(0, 0)			Long tandem dup.	1.38	(0, 4.13)	23.33	(0, 70)
	CNV del.	8.4	(1.81, 17.21)	209.57	(40.61, 437.1)			CNV del.	0	(0, 0)	0	(0, 0)
	CNV dup.	9.57	(0.72, 23)	262.22	(14.3, 627.62)			CNV dup.	0	(0, 0)	0	(0, 0)
Israel	Short del.	2.07	(0.61, 3.78)	0.05	(0.01, 0.1)		FC	Short del.	13.36	(6.3, 23.21)	0.4	(0.17, 0.65)
	Short ins.	0.26	(0, 0.64)	0.01	(0, 0.02)			Short ins.	11.02	(4.84, 17.62)	0.14	(0.06, 0.23)
	Long del.	1.39	(0.15, 3.02)	17.34	(2.03, 37.59)			Long del.	0	(0, 0)	0	(0, 0)
	Long tandem dup.	0	(0, 0)	0	(0, 0)			Long tandem dup.	0	(0, 0)	0	(0, 0)
	CNV del.	0	(0, 0)	0	(0, 0)			CNV del.	0	(0, 0)	0	(0, 0)
	CNV dup.	0	(0, 0)	0	(0, 0)			CNV dup.	0	(0, 0)	0	(0, 0)
							GA	Short del.	3.67	(0.63, 8.22)	0.1	(0.01, 0.22)
								Short ins.	0.51	(0, 1.53)	0.06	(0, 0.17)
								Long del.	2.15	(0, 6.44)	28.02	(0, 84.05)
								Long tandem dup.	0	(0, 0)	0	(0, 0)
								CNV del.	15.02	(0, 36.47)	353.95	(0, 890.23)
								CNV dup.	6.44	(0, 15.02)	160.88	(0, 396.85)
							GB	Short del.	4.62	(0.94, 9.84)	0.09	(0.01, 0.21)
								Short ins.	1.09	(0, 3.27)	0.2	(0, 0.59)
								Long del.	0	(0, 0)	0	(0, 0)
								Long tandem dup.	0	(0, 0)	0	(0, 0)
								CNV del.	8.22	(0, 18.58)	216.09	(9, 526.72)
								CNV dup.	22.28	(0, 56.5)	625.76	(0, 1566.66)
							GC	Short del.	2.49	(0, 6.4)	0.2	(0, 0.51)
								Short ins.	2.44	(0, 6.36)	0.12	(0, 0.36)
								Long del.	0	(0, 0)	0	(0, 0)
								Long tandem dup.	0	(0, 0)	0	(0, 0)
								CNV del.	1.96	(0, 5.87)	58.67	(0, 176.01)
								CNV dup.	0	(0, 0)	0	(0, 0)
							IA	Short del.	3.43	(0.41, 7.44)	0.08	(0.02, 0.17)
								Short ins.	0.77	(0, 1.56)	0.02	(0, 0.05)
								Long del.	0	(0, 0)	0	(0, 0)
								Long tandem dup.	0	(0, 0)	0	(0, 0)
								CNV del.	0	(0, 0)	0	(0, 0)
								CNV dup.	0	(0, 0)	0	(0, 0)
							IB	Short del.	0.44	(0, 1.33)	0	(0, 0.01)
								Short ins.	0	(0, 0)	0	(0, 0)
								Long del.	2.27	(0, 5.82)	21.4	(0, 51.07)
								Long tandem dup.	0	(0, 0)	0	(0, 0)
								CNV del.	0	(0, 0)	0	(0, 0)
								CNV dup.	0	(0, 0)	0	(0, 0)
							IC	Short del.	2.33	(0.43, 5.26)	0.07	(0, 0.19)
								Short ins.	0	(0, 0)	0	(0, 0)
								Long del.	1.91	(0, 4.83)	30.61	(0, 79.63)
								Long tandem dup.	0	(0, 0)	0	(0, 0)
								CNV del.	0	(0, 0)	0	(0, 0)
								CNV dup.	0	(0, 0)	0	(0, 0)

## Sheet: TableS5.PostHocTests
Table S5A. Results of Tukey HSD testing for population differences in short indel rates across D. magna MA lines from Finland, Germany, and Israel.
Comparison	Estiamte	SE	P
Germany - Finland	-1.61	0.38	< 0.0001
Israel - Finland	-2.36	0.44	< 0.0001
Israel - Germany	-0.75	0.46	0.24
Table S5B. Results of Dunn test testing for population differences in CNV rate across D. magna MA lines from Finland, Germany, and Israel.
Comparison	Z	P-unadjusted	P-adjusted
Germany - Finland	-3.01	0.0026	0.0039
Israel - Finland	0	1	1
Israel - Germany	3.25	0.0012	0.0035

## Sheet: TableS6.CorrelationOfRates
Table S6. Pearson's correlation from pairwise comparisons of indel and CNV rates for D. magna based on 9 genotypes collected from three populations (Finland [FA, FB, and FC], Germany [GA, GB, and GC], and Israel [IA, IB, and IC]).
Rate 1	Rate 2	Pearson's correlation	t	df	P value
Short deletion	Short insertion	0.2	0.55	7	0.6
Short deletion	CNV deletion	-0.2	-0.55	7	0.6
Short deletion	CNV duplication	-0.16	-0.43	7	0.68
Short insertion	CNV deletion	-0.33	-0.91	7	0.39
Short insertion	CNV duplication	-0.25	-0.68	7	0.51
CNV deletion	CNV duplication	0.62	2.13	7	0.07

## Sheet: TableS7.TotalAndNetRates
Table S7. Mean and bootstrap confidence intervals for total and net mutation rates for MA lines in each genotype, population, and the whole species from the 9 D. magna genotypes collected from three populations (Finland [FA, FB, and FC], Germany [GA, GB, and GC], and Israel [IA, IB, and IC]).
	Total rate (10⁻⁸ bp per bp per generation)			Net rate (10⁻⁸ bp per bp per generation)
Group	Mean	95% CI		Mean	95% CI
FA	20.01	(0.07, 59.77)		-19.81	(-59.56, 0.14)
FB	27.34	(3.51, 70.79)		19.44	(-7.71, 69.55)
FC	0.54	(0.31, 0.79)		-0.26	(-0.53, -0.01)
GA	543	(71, 1147.73)		-221.12	(-789.57, 109.02)
GB	842.14	(1.25, 1891.06)		409.77	(-155.25, 1384.45)
GC	58.99	(0, 176.88)		-58.75	(-176.17, 0.01)
IA	0.1	(0.04, 0.18)		-0.07	(-0.16, 0.02)
IB	21.4	(0, 51.43)		-21.4	(-51.43, 0)
IC	30.68	(0.06, 79.72)		-30.68	(-79.72, -0.06)
Finland	12.58	(0.64, 31.54)		-4.58	(-23.79, 10.72)
Germany	481.38	(132.57, 914.54)		43.3	(-271.97, 449.15)
Israel	17.4	(2.21, 37.27)		-17.38	(-37.98, -2.12)
D. magna	184.8	(53.91, 355.88)		8.18	(-106.13, 156.58)

## Sheet: TableS8.RatesFromOtherStudies
Table S8A. List of MA derived indel rates and deletion to insertion ratios for D. magna genotypes and for other species.							Table S8B. List of MA derived gene deletion and duplication rate for D. magna genotypes and for other species.
Species	Genotype or Treatment	Indel rate (10⁻⁹)	Insertion to deletion ratio	CV of indel rates*	Article		Species	Genotype or Treatment	Gene deletion rate (10⁻⁶)	Gene duplication rate (10⁻⁶)	Gene total rate (10⁻⁶)	CV of gene total rate (10⁻⁶)*	Article
M. musculus	-	0.31	-	-	Uchimura et al. 2015		D. melanogaster	-	0.94	0.38	1.32	-	Schrider et al. 2013
D. melanogaster	-	1.37	0.17:1	0.6	Keightley et al. 2009		C. elegans		0.22	0.34	0.56	1.36	Lipinski et al. 2011
	-	0.45	0.2:1		Schrider et al. 2013			N=1	5	28.8	33.8		Konrad et al. 2018
	-	0.79	0.33:1		Huang et al. 2016		D. pulex	CYC	17.5	10.6	28.1	1.03	Keith et al. 2016
	-	0.38	0.32:1		Sharp and Agrawal 2016			ASEX	37.1	32.7	69.8
C. elegans	O1MA progenitor	0.68	0.65:1	0.87	Saxena et al. 2018			Con	2.1	0.9	3.1		Chain et al. 2019
	N=1	0.68	0.35:1		Konrad et al. 2019		D. magna	FA	0	0	0	2	This study
D. magna	FA	0.56	1.33:1	2.07	This study			FB	0	0	0
	FB	7.29	0.43:1					FC	0	0	0
	FC	1.22	0.75:1					GA	23.2	16.4	6.8
	GA	0.21	0.33:1					GB	29.5	6.8	22.7
	GB	0.29	0.4:1					GC	0	0	0
	GC	0.25	1:1					IA	0	0	0
	IA	0.21	0.67:1					IB	0	0	0
	IB	0.02	0					IC	0	0	0
	IC	0.12	0					Across all MA lines	6.4	2.8	3.6	-
	Across all MA lines	1.34	0.59:1	-			*Coefficient of varaition (CV) only calculated for species where mutation rates reported for more than one genotype
*Coefficient of varaition (CV) only calculated for species where mutation rates reported for more than one genotype

[truncated: 5 more sheets: TableS9.FDRandFNR, TableS10.AssemblyStatistics, TableS11, TableS12.CnvBlast, TableS13.GeneticDistance]
